# Supplementary material for: Towards a Point-of-Care Test of CD4+ T Lymphocyte Concentrations for Immune Status Monitoring with Magnetic Flow Cytometry
Source: Micromachines (Basel). 2024 Apr 13;15(4):520. doi: 10.3390/mi15040520 (PMC11051966; doi:10.3390/mi15040520)
Supplement: Supplementary file 1 [file micromachines-15-00520-s001.zip]

Archive with 1 entries (1 files):
- micromachines-2918812-supplementary.pdf
